# Supplementary material for: Novel Microsatellite Loci, Cross-Species Validation of Multiplex Assays, and By-Catch Mitochondrial Genomes on Ochthebius Beetles from Supratidal Rockpools
Source: Insects. 2023 Nov 15;14(11):881. doi: 10.3390/insects14110881 (PMC10672297; doi:10.3390/insects14110881)
Supplement: Supplementary file 1 [file insects-14-00881-s001.zip]

Archive with 3 entries (3 files):
- figureS1.tif
- supplementary_material.pdf
- table_s2.xlsx
