# Supplementary material for: Novel Microsatellite Loci, Cross-Species Validation of Multiplex Assays, and By-Catch Mitochondrial Genomes on Ochthebius Beetles from Supratidal Rockpools
Source: Insects. 2023 Nov 15;14(11):881. doi: 10.3390/insects14110881 (PMC10672297; doi:10.3390/insects14110881)
Supplement: Supplementary file 1 [file insects-14-00881-s001.zip › table_s2.xlsx]

## Sheet: Table S2
Table S2. Details and sequences of the loci selected from the O. lejolissi and O. quadricollis libraries (source of samples in Table S1) for the amplification test
Library	Locus	Primer sequences 5’- 3’		Repeat type	Size bp	No. of alleles	Comment
O. lejolisii	os_23931	F R	AACTCTCAATGGGGAGCTTG TGGACAGTCGACAAGTGCTG	(AT)22	161-183	2	12 dropouts, expected size 195 bp
O. lejolisii	os_370671	F R	GGGAGCGGTGCATATTGTTG ACAAAGTGATAAAAAGCGAAAAGC	(TCT)7	220-241	4	Multiplex PCR candidate, 5 dropouts
O. lejolisii	os_705252	F R	ACAACAATCATGGAGGTCCG CGTAGGTCGAAAACTAATGTCCTC	(AAT)9	243-261	6	Multiplex PCR candidate, 5 dropouts
O. lejolisii	os_78771	F R	ACTCAAATTTCGATCTCTCAGTTG AAACTGATTTTCCGGTTGTTATTG	(TA)28			No amplification
O. lejolisii	os_97645	F R	CTTTTGCAGTTGAACCGGGG TGTTCGAAGAGGGCTTTCAG	(TA)18			No amplification
O. lejolisii	os_1209901	F R	TCGGAAAGGTGCTACTAACAAAC ATAATTGTCACTTGGACGACAG	(TA)13	135-208	5	Multiplex PCR candidate, 9 dropouts
O. lejolisii	os_124191	F R	TTCACGGTATCTGCCATCAC ATCACAAATTGGTAGCACGC	(TA)27			No amplification
O. lejolisii	os_163989	F R	ACTATTTCAGCACAATATGAGGTATC AGGTTTCTAATGAGAGCACTTTCG	(TAT)8	231-234	2	12 dropouts
O. lejolisii	os_166922	F R	AGTACTAAAAGATATTCATGCACAGAC CACTCCTGCTTGAAATGGGG	(TTTA)7	158-187	5	10 dropouts
O. lejolisii	os_198491	F R	GTCAAGCGACAGAGAATGCC GCGCCGTTTTGTTCGATAAC	(GA)23	145-187	4	12 dropouts
O. lejolisii	os_214293	F R	CTAAACTGATGCAGCGACCG CATTTGAAAGGTGCAAAAATAAATTCC	(AT)27			No amplification
O. lejolisii	os_258100	F R	CAGGTTAGCCCCTCTATAAGAATG AGTAAAGTCGATCCGCTGGG	(TA)28	105-118	4	12 dropouts, expected size 161 bp
O. lejolisii	os_265699	F R	ACTCTCACGCAGAAGAGAATAAAAG AAGGAAGAATCCACTTGCGG	(TAT)8	139-163	6	10 dropouts
O. lejolisii	os_288364	F R	GTCTAGAACATGCTTGGGGC GGCGAGATCGTAGGTTTGTC	(TA)27			No amplification
O. lejolisii	os_314710	F R	CTTACCTTGGAGGCTTGATCC AATCCTAACAGAGGAGAAGTGG	(TA)15	190-198	2	12 dropouts
O. lejolisii	os_322360	F R	TTGAAAAGCGGCTAACACCG AGGTGCATACAATGAAGATTCG	(TTA)9			No amplification
O. lejolisii	os_3366842	F R	AGTTTCCTTACTTATCAAATAAAAGCG AGTCTGAAAAGCCCACTTGC	(AT)24	146-211	5	Multiplex PCR candidate, 10 dropouts
O. lejolisii	os_344821	F R	AGCCAATGATTCTCACAGCG TGGAGTCAAAAAGAGCATCTACTG	(TA)19			No amplification
O. lejolisii	os_364000	F R	AGACATTTTCACGTGTCTGTCTG AGCATTTTGTTAATTCTTACTGTTGG	(TA)25			No amplification
O. lejolisii	os_375676	F R	TACATCGACGAACTTTGGGC TCCTACTGAGGTTGAATTTCGTG	(AT)19			No amplification
O. lejolisii	os_382612	F R	CAAGGGCTTCTACGAGAGGG CGGCTCTGTTGTATTAAATGAGTTTTC	(AT)19			No amplification
O. lejolisii	os_415426	F R	TGTTAATTTATAGTGACCCCAAGC TCACCTCTTCTATGACAGCTC	(GGT)9			No amplification
O. lejolisii	os_458175	F R	ACGCTTGCGTTGTTTTTGAATAG GGAGCGTAAAACACGACTGG	(TAA)10	188-204	3	12 dropouts
O. lejolisii	os_497865	F R	AAGCGCAGCTAGAATTTCCC GCAGGCTTAACGGATTGGTC	(TC)13			No amplification
O. lejolisii	os_532182	F R	TCAACGGACCTCAATATGCTG ATTATGTGAGCCGCAAGGAC	(TAA)8	194-199	3	12 dropouts
O. lejolisii	os_537494	F R	GGTTCGCTTCAATGAGGAAGTC TCGCCTAAGGAATCTATGTTTGTC	(GAG)7	119-122	2	12 dropouts
O. lejolisii	os_568421	F R	ACATTTGTATCCTGTAGAATCCAGC AGCATCAAGTTTTATGGGAGTTTC	(AT)24			No amplification
O. lejolisii	os_594022	F R	CGCTTCAATTGGTAGTTTACTTTTCC ACCTCTCCTGAAAATCAGCC	(TA)27			No amplification
O. lejolisii	os_656166	F R	TTTGTAAATGCAACGCAGGC CAGTGGTCTATGGATTGTTCGC	(TC)13			No amplification
O. lejolisii	os_701551	F R	ATCTGCCACGTGATCTAGGC TGACGGGATATCAACTCAAGC	(TA)22			No amplification
O. lejolisii	os_7126762	F R	ATTACAGTGCGTCTGAGTGC AGACAACTTATTCCAACGAAGC	(AAT)8	85-97	4	Multiplex PCR candidate, 5 dropouts
O. lejolisii	os_858059	F R	GAAGCAGAAGAACGGGACTG TGCAATGCCTATTTGTCCAGC	(TTA)9	172-193	3	12 dropouts
O. lejolisii	os_8667552	F R	CACCGATTGTATCAGCAGCC TGAACAAATAAAGTGCGCTTCTTC	(TAA)8	146-156	4	Multiplex PCR candidate, 5 dropouts
O. lejolisii	os_8902151	F R	CACAGGTCGGGGCTAAAATG TCGAAAACTTTAACCCAAGATTGC	(ATA)8	138-144	3	Multiplex PCR candidate, 7 dropouts
O. lejolisii	os_897615	F R	TACAACCCATTGGCCAGAAC TGTACAGTTAGATGCTGGTATTGC	(TAAA)8	233-241	2	11 dropouts
O. lejolisii	os_898357	F R	GCAGGTGGATTAATTATGCTTTTGG ACATTGCGTTTCTATTTCTAGTTTAAG	(ATA)7	187	1	12 dropouts
O. lejolisii	os_953020	F R	GCAACAAGGTTTCTTTGTAGATGG TACTTAAGCTTCCTGTGGCG	(TA)24	183-228	4	12 dropouts, expected size 243 bp
O. lejolisii	os_10990172	F R	AAATTAAAATTGGGATTTTCAAGTGC GGATGTGTATCAAAAATACTCTCTAGG	(TA)25	139-142	2	Multiplex PCR candidate, 10 dropouts, expected size 239 bp
O. lejolisii	os_10996921	F R	TGCCACTTGCTCGAAGAAAC TCTCGTAAATTTTGTAGAGTTGGGG	(TTA)8	173-186	5	Multiplex PCR candidate, 5 dropouts
O. lejolisii	os_1136578	F R	AGCGAATGATGCTCATATCCAG ATGTCAACCAAGCAACGTCC	(AT)18			No amplification
O. lejolisii	os_1176118	F R	GTGCAAGAAACAGATGAAAACCG TCTCCGACAGATTTAGGTTGG	(TAA)8			No amplification
O. lejolisii	os_1215918	F R	CCACAAATAGCAAATGTGTTCCG ACACTTCAGAACTTTGTATGACTTTC	(TA)30			No amplification
O. lejolisii	os_12251791	F R	AACAAAAGGCGCTTATGACG AGAACAATTACGTTCTACAATGTGC	(AT)27	125-130	2	Multiplex PCR candidate, 5 dropouts, expected size 172 bp
O. lejolisii	os_1258346	F R	TAGGGCTTTTGTGCAATCGG ACACACAAGATGCGTTTCAG	(TA)17			No amplification
O. lejolisii	os_1290473	F R	GCAGTGAATACTATAAGCAACGC ACCTTCTGCATGAACTAATGTGG	(TA)17			No amplification
O. lejolisii	os_1330013	F R	GGTATTCGAGGTGGTGTTGC GGGATCTTTTCTACATCAAAATGTGC	(CAG)8			No amplification
O. lejolisii	os_1425104	F R	GCCGACGATATGTTTCCCAC ACACTGCTAAGCTTTTGGGATG	(AT)30			No amplification
O. lejolisii	os_1472839	F R	ACTGAACAGAAATTATGGTACGAC TGTGAAGCAGCATACTCCATAG	(AT)12			No amplification
O. quadricollis	Oq_578	F R	TGCACATGTCTTAGCCAATCC GAAGAACTTCACCCTACGGC	(TA)18	177-210	6	difficult to interpret
O. quadricollis	Oq_3036	F R	TGCATAGACGGGACTGATCG CTGAGATTCGTTTGCTCCCC	(AT)12AC(AT)17	167-199	8	difficult to interpret
O. quadricollis	Oq_7223	F R	CAGAGCTTAAGATAATACTTCCGTCC TTTAAAGGACGTGGAAACGC	(TA)21	183-220	8	difficult to interpret
O. quadricollis	Oq_12796	F R	TCCAATGCACGGAGTAGGAG TCGGAGGCTATACCACACAC	(TA)18	144-177	10	difficult to interpret
O. quadricollis	Oq_14408	F R	GCAATGTTCGCATTCCACAG AGCTCCCAAATAGGTGCAAAAC	(AT)15	171-210	2	difficult to interpret, dropouts
O. quadricollis	Oq_17702	F R	GCTTAAGTTTTGACGGGCATTC ACGTTAATTTGGGCTGTGGG	(AT)23	206-255	12	difficult to interpret
O. quadricollis	Oq_18449	F R	AGCTCAGGGAAGCATATTTTGG CGTTAGTCCCAACCGCAATC	(TA)23	163-201	10	difficult to interpret
O. quadricollis	Oq_18721	F R	CCTTATAGAGGGGCTCGACTG TGGGGGACCCTGTATTTTCC	(AT)29	126-166	6	difficult to interpret
O. quadricollis	Oq_21308	F R	ACACGAGTACTGTCATCTGC AGGAGTGCCACAAAATTCGG	(TA)30	137-175	9	difficult to interpret
O. quadricollis	Oq_23509	F R	TTGCCTACATGTGAATGGGC TTGTTATCAGCACGCACAGG	(TA)24	199-286	10	difficult to interpret
O. quadricollis	Oq_23650	F R	GAGACGCCTCGCTTTTGTAG TTCACTTATGAAGCAAATCCAATAAC	(TA)14	161-169	6	difficult to interpret
O. quadricollis	Oq_24038	F R	TGGTTACAAATAGAAAACTGTAATGGC ATACAAGCTCTGTGTAAAAAGAAAC	(AT)17	188-308	8	difficult to interpret
O. quadricollis	Oq_25803	F R	CCTGGATACAACGAAACCCAG ACTTTTCTTTTGAGTTATGGAAGTTTG	(AT)27	159-239	13	difficult to interpret
O. quadricollis	Oq_26291	F R	CAGATGTACTCACAAGACTCCAC ACTTCAAATAGTCCCGGTCCC	(AT)30	201-363	10	difficult to interpret
O. quadricollis	Oq_34816	F R	ATCCAGGGGTTGCCTAATAC TCACGAACAACTACAAAATAGATGC	(TA)23	255-377	10	difficult to interpret
O. quadricollis	Oq_35346	F R	ACAATTGCTCAAAGAGTTGCG GGCCGGAAGTCGGTTCTATG	(TA)17	155-215	9	difficult to interpret
O. quadricollis	Oq_38351	F R	TGCGTCACAATTGATGGAAAATG TGCTTGCGAAGAAGTACACG	(TA)21	-	-	weak amplification
O. quadricollis	Oq_38974	F R	TGATCAAATGTGGCCGTTATG CGTGCCAAACTGAGGTCAAC	(AT)26	228-252	8	difficult to interpret
O. quadricollis	Oq_41120	F R	GCTATATGAGCAAAAGATGTCTTCAC ATTACCATTCGGAGGGGGTC	(AT)25	162-203	12	difficult to interpret
O. quadricollis	Oq_45275	F R	ACTTGCACACAAATCACTAGAGG AAGTATTTCGCCCAGTTGCG	(TA)23	175-212	8	difficult to interpret
O. quadricollis	Oq_45443	F R	ACCCTTCTTTCCACAGTATTTG GTCCCCCAAAGCGAAAACC	(TA)18	243-276	11	difficult to interpret
O. quadricollis	Oq_48095	F R	CCAAATCTAACAGTGGACCAACC AGAACAAACGGTCCCAATTAGC	(AT)13	186-274	10	difficult to interpret
O. quadricollis	Oq_48744	F R	AAGCTCAATTGGAACACACC ACCACAAAAATTCGTCATTATCTG	(AT)14T(TA)19	206-260	10	difficult to interpret
O. quadricollis	Oq_51398	F R	GGCAGAGTCTAAAGCACACC AGAGTAATGAATTCCAAAACTAAAAGC	(AT)24	193-257	10	difficult to interpret
O. quadricollis	Oq_52765	F R	GCGGGTGACATTCATAACCAG CCGCGACCAAATTCCTACAG	(AT)28	194-230	7	difficult to interpret
O. quadricollis	Oq_53787	F R	AGAACGCTGCACCTTCAAAC GACTTCTTATTGCGTCCGCC	(AT)27	214-251	8	difficult to interpret
O. quadricollis	Oq_53924	F R	CCATTGTTGGGAGGTTCCAC ACTATTGTATCCCCCGAGGTTG	(TA)16	219-244	11	difficult to interpret
O. quadricollis	Oq_59539	F R	ACTGCGTTATTCCTGCAGATATTC TGAGTTTTTCGTGCCACCTG	(TA)13	-	-	difficult to interpret
O. quadricollis	Oq_59744	F R	GGACTACGAGTTTTCAATGTGTTC ACAAGACTAATATCAATCAAGAAACGC	(TA)18	183-264	10	difficult to interpret
O. quadricollis	Oq_64913	F R	TCAAGTGTTTAAATAAAGTGCGTC CGTCTTAAACGATTTCCCCTG	(TA)17	126-156	7	difficult to interpret, dropouts
O. quadricollis	Oq_78688	F R	CCAACGCTGTACCCAATCAG TTGCGATGCCTTTCCATCAC	(TA)26	140-182	11	difficult to interpret
O. quadricollis	Oq_81622	F R	AGTTGATGGGAAACAATTAAGCG CTGTACTTCAGGGTGTTCAGC	(AT)29	210-262	11	difficult to interpret
O. quadricollis	Oq_85238	F R	GCTTCCTCGTGACACACTTC TGCGAGGGCTTTAAGGTTTTC	(AT)23	156-195	9	difficult to interpret
O. quadricollis	Oq_85275	F R	ACTAGAAGAAATTAACATGTCAGTGC GTGGCAATAGACTCTCACCG	(AT)13			no amplification
O. quadricollis	Oq_90993	F R	TCGACTTTGGTCTTTCTTACATCG AGTAGAAAAACGAGATGGCTTTG	(AT)18	234-296	11	difficult to interpret
O. quadricollis	Oq_93585	F R	GTGGTCTTTTTAACATCTATTGCCC AATATGCTCACCCAGGTAGG	(TA)20	167-214	10	difficult to interpret
O. quadricollis	Oq_94058	F R	TCGGCACAGATGTTGGTATC GCAACTTTATTACGCTGTTTTTGG	(TA)29	217-240	2	difficult to interpret, dropouts
O. quadricollis	Oq_98189	F R	CGGTATGTTTACACGCGGTC CCCTTTCGCCACTGGATTTC	(TA)26	141-195	10	difficult to interpret
O. quadricollis	Oq_102590	F R	TCAGCGTTTTCAATCACTTTCATAC TTTTTGATCCCAAAGGCGAC	(AT)16	155-183	9	difficult to interpret
O. quadricollis	Oq_103595	F R	TCAGATAAATGAAAAACACGGTCG TTCTTGTGAGACACACGCTG	(AT)21	234-263	11	difficult to interpret
O. quadricollis	Oq_105897	F R	ACCGTAGTCAGCACTTTTTACC ATTTCTGTACGTTGCGCTCG	(AT)21	183-234	9	difficult to interpret
O. quadricollis	Oq_106551	F R	AGACGTTCAACAAGTAGGATGAAG CAGGATGCGAACGTGATAAAG	(TA)19	240-280	9	difficult to interpret
O. quadricollis	Oq_107200	F R	GGAAGCGTGTGCTCAATGG TTTACACGAATCTCGCGCTC	(TA)28	214-262	9	difficult to interpret
O. quadricollis	Oq_109394	F R	AGCGCGTGAATAACTTTCCG CAGCATACTCCGGAAGACCC	(TA)29	172-210	10	difficult to interpret
O. quadricollis	Oq_116583	F R	CGAGTATGTGCATTCGGGTG CTGCGCCAGCATTTTTCAAC	(TA)27	121-162	10	difficult to interpret
O. quadricollis	Oq_118792	F R	CGTAGAAGACGCTCTTATCCTTG AGCTTTTTACTTTGCCCTCG	(TA)30	181-223	9	difficult to interpret
O. quadricollis	Oq_119118	F R	AGTTTCTTATTCCAAATTGCCCAAAC ACTTACCCAACTGAAAACCGTC	(TA)24	244-262	8	difficult to interpret
O. quadricollis	Oq_152293	F R	CAAGTTCTAAATAAATGGAACGAATTG CAAATTGTAAGAGTTCTTTTGCTGAC	(AATT)7	-	-	weak amplification
O. quadricollis	Oq_1163013	F R	AGTCATGTTTGGTTAATGGATGTC ACTACAGTGAGTGACGTAAGC	(TTA)9	188-200	3	Multiplex PCR candidate
O. quadricollis	Oq_1175363	F R	ACTCGGTGTTCCACAGATCG CATCAAGCCTTCTTCAGACCG	(TTA)9	207-217	3	Multiplex PCR candidate
O. quadricollis	Oq_1229894	F R	ATAAATGGTGAGCAAGTAGCG ATATGGTACAACGGAGGCGG	(TAT)8	205-212	3	Multiplex PCR candidate
O. quadricollis	Oq_129897	F R	ACCCATAAACAGAGTTGTCCTG TCCCACCAAAACTAGCACCC	(AAT)9	181-205	5	-
O. quadricollis	Oq_222765	F R	CCTTTTGGTAATTGTTTCCGTATCAC GAAAACAACGACGACTTGGC	(ATC)8	167-173	2	-
O. quadricollis	Oq_235636	F R	CGGAAATCGAGTGTTGGTGG TTTCTTTTTGGTGACATTTACGTG	(AAT)9	163-172	4	-
O. quadricollis	Oq_349914	F R	ACCCATATGTTGGTGATGTGG GATGTAATTCGCGTTGGGGG	(AAT)7	245-250	2	-
O. quadricollis	Oq_467933	F R	CGTCGCAGCAGACAACTC AGTTGGAGGTAGCAATTTCTTTG	(CGA)8	169-178	2	-
O. quadricollis	Oq_475499	F R	GAAATGGATGGTGCATTCGC ACAAATTATTCTGGCCATATTTTGAG	(TAA)9	200-222	6	-
O. quadricollis	Oq_556301	F R	GACTGCCAGCAGCTAAATTC TTCATCATTATCTTGTTTTTCGGC	(TTA)7	229-249	2	-
O. quadricollis	Oq_558655	F R	TCACACAACAAGGACAAAATAAGG TGCTTGCAAACTCTGTATGAC	(ATA)8	189-192	2	-
O. quadricollis	Oq_673482	F R	ACCAGCAGGTATTGGAGGTC AGTTACGAAAACCGCTCGTG	(ATC)7	129-132	2	-
O. quadricollis	Oq_730507	F R	ATGCGGTTCAATTCGCGTTC ACCAAGGTTCGATTTGGCAC	(TTA)10	188-200	5	-
O. quadricollis	Oq_7434814	F R	CACTCCAATTTGAACTACAATAAGTCC AGCATCCTCTGGTGATGTCC	(TAT)8	232-247	6	Multiplex PCR candidate
O. quadricollis	Oq_793953	F R	AAATGTTGTAAGTAAATAAAGGCGAG TTTAGTTATGTCGGCCTGCG	(AAT)8	175-178	2	-
O. quadricollis	Oq_801691	F R	CGGTTAGAAGGCAAACAAATCTC CTGCAGAGCCAATAACCAAGG	(TAG)7	232-239	2	-
O. quadricollis	Oq_857784	F R	GTTGAATTTTAGTCAATTGGAAAAAGC GGAGGGAATTGTATGCCACC	(TAT)8	205-208	2	-
O. quadricollis	Oq_958857	F R	TGGAGGGAGTCTTCTACAGC ATGATAACGCACCTGCACAC	(AATA)7	204-219	3	-
O. quadricollis	Oq_10613344	F R	TGTTTCCTAAGTGCTTGTGCG ACTGGTTACATTCAGCAAACTG	(TAA)10	170-228	5	Multiplex PCR candidate
O. quadricollis	Oq_1151835	F R	AGCAGCAATTACACAGGTGC TTGAAATATCCCACAAACAATGC	(ATT)10	146-175	6	-
O. quadricollis	Oq_1217367	F R	CAGAAGAAGAATCACCGCTTCC ATTGCACGATGATCCGACAC	(TAT)9	135-142	3	-
O. quadricollis	Oq_1227338	F R	CGTGTGGGTTTGTGAATACG TGAAATAATCACCTTGACATGGAAAC	(TTA)8	201-234	6	-
O. quadricollis	Oq_1237963	F R	GCAGTCCCTTACGTTCGTTC AAGTCAAATAACACCAGTGAAAAC	(TTA)8	239-252	3	-
O. quadricollis	Oq_1388647	F R	TTGCGTTGCAGACATTTTCC CAAATCGCATCGAAACATCTGG	(ATA)9	177-180	2	-
O. quadricollis	Oq_14573024	F R	CTACATCCTGATCGGAGCCC CACCATCCAGAACACCAAGC	(ATA)9	180-194	6	Multiplex PCR candidate
O. quadricollis	Oq_1489818	F R	ACAGACAATCCCATGCGAAG TGAGATGACCAGATTCAATGCTTAC	(TTA)11	199-225	5	-
O. quadricollis	Oq_1493143	F R	ACTATGTTTACCACTTGATGCC CTTTATGTAAGGCCGGGGAC	(AAT)9	158-184	6	1 x dropout
O. quadricollis	Oq_1555513	F R	CCGATGGTGGCAAATTGGAG GTCATCACAAAATGGATTTGTTTTCG	(AAT)7	228-234	3	-
O. quadricollis	Oq_1557685	F R	AAATATTGTGGTCAAGACTGCC TTTGAAACAACAGACATATTCGC	(TTA)8	106-115	4	-
O. quadricollis	Oq_16109093	F R	CGACCCTCTTCAATACCAAGC GTCCACCAAAGAACGAGGAC	(ATT)9	222-231	4	Multiplex PCR candidate
O. quadricollis	Oq_1708927	F R	ATGTCCCGCAGGAGAATGAG TCGATTCCTGCAACACAAGC	(ATT)8	188-197	2	-
O. quadricollis	Oq_1714988	F R	GTGGTTGCGTTTCATTGACC GGCGAGACGTTTTCAGGAAG	(AAT)9	112-116	2	-
O. quadricollis	Oq_1750394	F R	CGTCTTTCAATGCATATCCTGC ACACAAAACAAGAATACCATCCTG	(TAA)14	196-216	5	-
O. quadricollis	Oq_1763578	F R	TCAAATACAACGTGCTTCGC GGGCCACTCTCCATAGTACC	(AAT)8	209-213	2	-
O. quadricollis	Oq_1821745	F R	AGGGCGACAATAAGGGACAC ATTTCGAACGCCCCTTTCTC	(GAT)8	140-147	2	-
O. quadricollis	Oq_1879905	F R	AACAAATTGATAACAAGTGAGTGTC AGCCGCCTTATATGTTTCAGC	(TTA)9	226-232	3	-
O. quadricollis	Oq_1966394	F R	TTTTGTTTATTGTTGGAAATGTTCAC CGATTCAATACAAAACGAGATGACAC	(ATG)8	127-131	2	-
O. quadricollis	Oq_2006473	F R	CCCCTACATGTTGCATCAGC GTTGGGATCAGCGCCCTC	(TAT)8	135-142	2	-
O. quadricollis	Oq_2010748	F R	TCATATCGTTTTGGGTGTGAATTG TGCTGGAGTTGTAGAGCAGG	(TTA)10	114-152	6	-
O. quadricollis	Oq_20150463	F R	TCCGTTTGAGAGTAGCACCC GGGACGGTATATGGGGATGG	(AGT)10	201-210	4	Multiplex PCR candidate
O. quadricollis	Oq_2044728	F R	TCACCGAGAGTAAGAGAACTCG ACCATCTAAGCGCCAAACTG	(ATT)13	212-224	3	-
O. quadricollis	Oq_2057906	F R	GGGGTTTTTCGAATCAGTTTATGC AGATCAGCCCAACAATGAGAC	(ATT)7	165-168	2	-
O. quadricollis	Oq_2144776	F R	ATTAGGCACACATTTTGTCTTTTC TGAAAACGCCGAACTCAACC	(ATAA)7	183-194	4	-
O. quadricollis	Oq_2145901	F R	TGTAAATAAAACCCACACGAAATG AGACTACATGAGTTTTCAGTTGCTC	(TAA)7	51-95	4	-
O. quadricollis	Oq_21849033	F R	ATGTTTGGACCGCCATTGTG TGTTAGTTTGATGATTTTCTTCGAC	(ATTA)7	118-143	2	Multiplex PCR candidate
O. quadricollis	Oq_2254408	F R	CGTTCGACCGAGTTTTCCATC TCCAATTGTGAAAACGTACAAACC	(TAA)9	210-219	3	-
O. quadricollis	Oq_23532364	F R	AACACTCCTAGTGCTCGCTC ATCTGGAGCTCATATCCGCC	(TTA)8	216-225	4	Multiplex PCR candidate
